# Supplementary material for: The effect of staged TIP urethroplasty on proximal hypospadias with severe chordee
Source: Front Surg. 2022 Aug 25;9:892048. doi: 10.3389/fsurg.2022.892048 (PMC9452824; doi:10.3389/fsurg.2022.892048)
Supplement: Supplementary file 1 [file Table_1_v1.xlsx]

## Sheet: Sheet1
					Group1	Group2	p Value
			Total patients		20	33
			Age at urethroplasty months Md (min,max)		26.6(6.5-78)	24.8(10-70)	＞0.05
			Glans diameter(mm)				＜0.05
			Less than 12		0	23
			Over or equalto 12		20	9
			Hypospadias location				＞0.05
			Proximal penile		17	25
			Penoscrotal		3	8
			Urethral defect after penis extension(cm)		(4.88±1.18)cm	（5.15±1.23)cm	＞0.05
			Residual urethral defect(cm)		(2.32±0.58)cm	（5.15±1.23)cm	＜0.05
