# Supplementary material for: The effect of staged TIP urethroplasty on proximal hypospadias with severe chordee
Source: Front Surg. 2022 Aug 25;9:892048. doi: 10.3389/fsurg.2022.892048 (PMC9452824; doi:10.3389/fsurg.2022.892048)
Supplement: Supplementary file 2 [file Table_2_v1.xlsx]

## Sheet: Sheet1
				Group1	Group2	Difference*	p Value
		Total patients		20	33
		Fistulas		1	11	4.205	＜0.05
		Strictures		1	3	0	＞0.05
		Diverticulum		0	1	0.623	＞0.05
		Glanular dehiscence		1	1	0.617	＞0.05
		Reoperation		2	13	5.302	＜0.05
		*Base on chi-square test and Fisher’s exact test.
